# Supplementary material for: Cytotoxicity of Metal Ions Released from NiTi and Stainless Steel Orthodontic Appliances, Part 1: Surface Morphology and Ion Release Variations
Source: Materials (Basel). 2023 Jun 2;16(11):4156. doi: 10.3390/ma16114156 (PMC10254279; doi:10.3390/ma16114156)
Supplement: Supplementary file 1 [file materials-16-04156-s001.zip]

Archive with 1 entries (1 files):
- materials-2395937-supplementary.pdf
